# Supplementary material for: Exposure to BA.4/5 S protein drives neutralization of Omicron BA.1, BA.2, BA.2.12.1, and BA.4/5 in vaccine-experienced humans and mice
Source: Sci Immunol. 2022 Nov 15:eade9888. doi: 10.1126/sciimmunol.ade9888 (PMC9765452; doi:10.1126/sciimmunol.ade9888)
Supplement: Supplementary file 2 — Data file S1 [file sciimmunol.ade9888_data_file_s1.zip]

Archive with 1 entries (1 files):
- sciimmunol.ade9888_data_file_s1.xlsx
