# Supplementary material for: Exposure to BA.4/5 S protein drives neutralization of Omicron BA.1, BA.2, BA.2.12.1, and BA.4/5 in vaccine-experienced humans and mice
Source: Sci Immunol. 2022 Nov 15:eade9888. doi: 10.1126/sciimmunol.ade9888 (PMC9765452; doi:10.1126/sciimmunol.ade9888)
Supplement: Supplementary file 2 — Data file S1 [file sciimmunol.ade9888_data_file_s1.zip › sciimmunol.ade9888_data_file_s1.xlsx]

## Sheet: Raw data Fig. 2a (Table S3))
Participant ID	pVN50								Table Analyzed	line-plot_allVax+BA.5		Number of families	1
	Wild-type	Omicron BA.1	Omicron BA.2	Omicron BA.2.12.1	Omicron BA.4/5	SARS-CoV-1						Number of comparisons per family	5
1	480	120	240	240	480	40			Friedman test			Alpha	0.05
2	1920	480	960	960	960	80			P value	<0.0001
3	960	960	480	480	480	160			Exact or approximate P value?	Approximate		Dunn's multiple comparisons test	Rank sum diff.	Significant?	Summary	Adjusted P Value	A-?
4	960	960	480	960	960	5			P value summary	****		Wild-type vs. Omi BA.1	32.5	Yes	*	0.0144	B	Omi BA.1
5	240	60	60	60	60	5			Are means signif. different? (P < 0.05)	Yes		Wild-type vs. Omi BA.2	24.5	No	ns	0.1235	C	Omi BA.2
6	1920	960	960	960	480	320			Number of groups	6		Wild-type vs. Omi BA.2.12.1	23.5	No	ns	0.1561	D	Omi BA.2.12.1
7	960	240	480	480	240	10			Friedman statistic	58.79		Wild-type vs. Omi BA.4/5	32	Yes	*	0.0168	E	Omi BA.4/5
8	960	240	240	240	240	5						Wild-type vs. SARS-CoV-1	73.5	Yes	****	<0.0001	F	SARS-CoV-1
9	3840	3840	3840	3840	1920	40			Data summary
10	960	480	480	960	480	5			Number of treatments (columns)	6		Test details	Rank sum 1	Rank sum 2	Rank sum diff.	n1	n2	Z
11	1920	1920	1920	1920	960	10			Number of subjects (rows)	17		Wild-type vs. Omi BA.1	90.5	58	32.5	17	17	2.979
12	960	480	1920	480	960	10						Wild-type vs. Omi BA.2	90.5	66	24.5	17	17	2.246
13	960	960	960	960	960	20						Wild-type vs. Omi BA.2.12.1	90.5	67	23.5	17	17	2.154
14	960	480	480	960	240	10						Wild-type vs. Omi BA.4/5	90.5	58.5	32	17	17	2.933
15	3840	1920	3840	1920	3840	80						Wild-type vs. SARS-CoV-1	90.5	17	73.5	17	17	6.738
16	480	120	120	120	60	5
17	960	240	480	480	960	5

## Sheet: Raw Data Fig. 2b
Cohort	Participant ID	GMT ratio							Table Analyzed	pVNT Omi BA.1		Number of families	1
		Wild-type	Omicron BA.1	Omicron BA.2	Omicron BA.2.12.1	Omicron BA.4/5						Number of comparisons per family	6
mRNA-Vax3 + Omi BA.4/BA.5	1	1	0.25	0.5	1	0.5			Kruskal-Wallis test			Alpha	0.05
	2	1	0.25	0.5	0.5	0.5			P value	0.0197
	3	1	1	0.5	0.5	0.5			Exact or approximate P value?	Approximate		Dunn's multiple comparisons test	Mean rank diff.	Significant?	Summary	Adjusted P Value
	4	1	1	0.5	1	1			P value summary	*		BNT162b23 vs. mRNA-Vax3 + BA.1	-20.58	Yes	*	0.0126	A-B
	5	1	0.25	0.25	0.25	0.25			Do the medians vary signif. (P < 0.05)?	Yes		BNT162b23 vs. mRNA-Vax3 + BA.2	-8.124	No	ns	>0.9999	A-C
	6	1	0.5	0.5	0.25	0.5			Number of groups	4		BNT162b23 vs. mRNA-Vax3 + BA.4/BA.5	-5.42	No	ns	>0.9999	A-D
	7	1	0.25	0.5	0.25	0.5			Kruskal-Wallis statistic	9.868		mRNA-Vax3 + BA.1 vs. mRNA-Vax3 + BA.2	12.45	No	ns	0.3583	B-C
	8	1	0.25	0.25	0.25	0.25						mRNA-Vax3 + BA.1 vs. mRNA-Vax3 + BA.4/BA.5	15.16	No	ns	0.1518	B-D
	9	1	1	1	0.5	1			Data summary			mRNA-Vax3 + BA.2 vs. mRNA-Vax3 + BA.4/BA.5	2.704	No	ns	>0.9999	C-D
	10	1	0.5	0.5	0.5	1			Number of treatments (columns)	4
	11	1	1	1	0.5	1			Number of values (total)	68		Test details	Mean rank 1	Mean rank 2	Mean rank diff.	n1	n2	Z
	12	1	0.5	2	1	0.5						BNT162b23 vs. mRNA-Vax3 + BA.1	26.64	47.21	-20.58	18	14	3.076
	13	1	1	1	1	1						BNT162b23 vs. mRNA-Vax3 + BA.2	26.64	34.76	-8.124	18	19	1.316
	14	1	0.5	0.5	0.25	1						BNT162b23 vs. mRNA-Vax3 + BA.4/BA.5	26.64	32.06	-5.42	18	17	0.8536
	15	1	0.5	1	1	0.5						mRNA-Vax3 + BA.1 vs. mRNA-Vax3 + BA.2	47.21	34.76	12.45	14	19	1.883
	16	1	0.25	0.25	0.125	0.25						mRNA-Vax3 + BA.1 vs. mRNA-Vax3 + BA.4/BA.5	47.21	32.06	15.16	14	17	2.237
	17	1	0.25	0.5	1	0.5						mRNA-Vax3 + BA.2 vs. mRNA-Vax3 + BA.4/BA.5	34.76	32.06	2.704	19	17	0.4315
BNT162b23	18	1	0.5	1	0.5	0.25			Table Analyzed	pVNT Omi BA.2		Number of families	1
	19	1	0.25	0.5	0.25	0.0625						Number of comparisons per family	6
	20	1	0.25	0.25	0.125	0.125			Kruskal-Wallis test			Alpha	0.05
	21	1	0.5	0.5	0.25	0.125			P value	0.0546
	22	1	0.5	0.25	0.0625	0.0625			Exact or approximate P value?	Approximate		Dunn's multiple comparisons test	Mean rank diff.	Significant?	Summary	Adjusted P Value
	23	1	0.5	0.5	0.25	0.125			P value summary	ns		BNT162b23 vs. mRNA-Vax3 + BA.1	-7.488	No	ns	>0.9999	A-B
	24	1	0.5	0.5	0.25	0.25			Do the medians vary signif. (P < 0.05)?	No		BNT162b23 vs. mRNA-Vax3 + BA.2	-15.26	No	ns	0.0636	A-C
	25	1	0.5	0.5	0.5	0.25			Number of groups	4		BNT162b23 vs. mRNA-Vax3 + BA.4/BA.5	-2.446	No	ns	>0.9999	A-D
	26	1	0.25	0.5	0.25	0.25			Kruskal-Wallis statistic	7.618		mRNA-Vax3 + BA.1 vs. mRNA-Vax3 + BA.2	-7.771	No	ns	>0.9999	B-C
	27	1	0.5	0.1875	0.5	0.25						mRNA-Vax3 + BA.1 vs. mRNA-Vax3 + BA.4/BA.5	5.042	No	ns	>0.9999	B-D
	28	1	0.5	0.5	0.5	0.25			Data summary			mRNA-Vax3 + BA.2 vs. mRNA-Vax3 + BA.4/BA.5	12.81	No	ns	0.207	C-D
	29	1	0.125	1	0.25	0.125			Number of treatments (columns)	4
	30	1	0.25	0.5	0.25	0.125			Number of values (total)	68		Test details	Mean rank 1	Mean rank 2	Mean rank diff.	n1	n2	Z
	31	1	0.5	1	0.5	0.25						BNT162b23 vs. mRNA-Vax3 + BA.1	28.08	35.57	-7.488	18	14	1.158
	32	1	1	1	0.5	0.5						BNT162b23 vs. mRNA-Vax3 + BA.2	28.08	43.34	-15.26	18	19	2.555
	33	1	0.25	0.5	0.125	0.125						BNT162b23 vs. mRNA-Vax3 + BA.4/BA.5	28.08	30.53	-2.446	18	17	0.3984
	34	1	0.25	0.25	0.125	0.125						mRNA-Vax3 + BA.1 vs. mRNA-Vax3 + BA.2	35.57	43.34	-7.771	14	19	1.215
	35	1	0.5	1	0.25	0.25						mRNA-Vax3 + BA.1 vs. mRNA-Vax3 + BA.4/BA.5	35.57	30.53	5.042	14	17	0.7696
mRNA-Vax3 + Omi BA.1	36	1	1	0.5	0.3333	0.1667						mRNA-Vax3 + BA.2 vs. mRNA-Vax3 + BA.4/BA.5	43.34	30.53	12.81	19	17	2.114
	37	1	0.5	0.5	0.6667	0.1667			Table Analyzed	pVNT Omi BA.2.12.1		Number of families	1
	38	1	0.5	0.5	0.3333	0.1667						Number of comparisons per family	6
	39	1	1	1	0.6667	0.1667			Kruskal-Wallis test			Alpha	0.05
	40	1	1	1	1.3333	0.0833			P value	0.0013
	41	1	0.5	1	0.3333	0.1667			Exact or approximate P value?	Approximate		Dunn's multiple comparisons test	Mean rank diff.	Significant?	Summary	Adjusted P Value
	42	1	2	0.5	0.3333	0.0833			P value summary	**		BNT162b23 vs. mRNA-Vax3 + BA.1	-16.5	No	ns	0.0984	A-B
	43	1	0.5	0.5	0.3333	0.0833			Do the medians vary signif. (P < 0.05)?	Yes		BNT162b23 vs. mRNA-Vax3 + BA.2	-21.08	Yes	**	0.0054	A-C
	44	1	1	1	0.6667	0.1667			Number of groups	4		BNT162b23 vs. mRNA-Vax3 + BA.4/BA.5	-22.85	Yes	**	0.0028	A-D
	45	1	2	1	0.6667	1.3333			Kruskal-Wallis statistic	15.67		mRNA-Vax3 + BA.1 vs. mRNA-Vax3 + BA.2	-4.579	No	ns	>0.9999	B-C
	46	1	1	1	0.6667	0.6667						mRNA-Vax3 + BA.1 vs. mRNA-Vax3 + BA.4/BA.5	-6.353	No	ns	>0.9999	B-D
	47	1	2	0.5	0.3333	0.1667			Data summary			mRNA-Vax3 + BA.2 vs. mRNA-Vax3 + BA.4/BA.5	-1.774	No	ns	>0.9999	C-D
	48	1	0.125	0.25	0.0833	0.0833			Number of treatments (columns)	4
	49	1	0.5	0.5	0.3333	0.3333			Number of values (total)	68		Test details	Mean rank 1	Mean rank 2	Mean rank diff.	n1	n2	Z
mRNA-Vax3 + Omi BA.2	50	1	0.5	1	0.3333	0.25						BNT162b23 vs. mRNA-Vax3 + BA.1	19.5	36	-16.5	18	14	2.4
	51	1	1	1	0.6667	0.25						BNT162b23 vs. mRNA-Vax3 + BA.2	19.5	40.58	-21.08	18	19	3.321
	52	1	0.5	0.5	0.5	0.25						BNT162b23 vs. mRNA-Vax3 + BA.4/BA.5	19.5	42.35	-22.85	18	17	3.502
	53	1	0.5	1	0.5	0.5						mRNA-Vax3 + BA.1 vs. mRNA-Vax3 + BA.2	36	40.58	-4.579	14	19	0.6738
	54	1	0.125	0.25	0.25	0.125						mRNA-Vax3 + BA.1 vs. mRNA-Vax3 + BA.4/BA.5	36	42.35	-6.353	14	17	0.9123
	55	1	0.5	1	0.5	0.5						mRNA-Vax3 + BA.2 vs. mRNA-Vax3 + BA.4/BA.5	40.58	42.35	-1.774	19	17	0.2754
	56	1	1	1	0.5	0.5			Table Analyzed	pVNT Omi BA.4/5		Number of families	1
	57	1	1	1	1	0.5						Number of comparisons per family	6
	58	1	0.5	1	1	0.25			Kruskal-Wallis test			Alpha	0.05
	59	1	0.25	0.5	0.25	0.125			P value	0.0002
	60	1	0.25	0.5	0.5	0.5			Exact or approximate P value?	Approximate		Dunn's multiple comparisons test	Mean rank diff.	Significant?	Summary	Adjusted P Value
	61	1	0.125	1	1	1			P value summary	***		BNT162b23 vs. mRNA-Vax3 + BA.1	-1.119	No	ns	>0.9999	A-B
	62	1	1	1	0.5	2			Do the medians vary signif. (P < 0.05)?	Yes		BNT162b23 vs. mRNA-Vax3 + BA.2	-17.86	Yes	*	0.0314	A-C
	63	1	0.5	1	1	0.5			Number of groups	4		BNT162b23 vs. mRNA-Vax3 + BA.4/BA.5	-24.45	Yes	**	0.0012	A-D
	64	1	1	1	1	1			Kruskal-Wallis statistic	19.85		mRNA-Vax3 + BA.1 vs. mRNA-Vax3 + BA.2	-16.74	No	ns	0.0871	B-C
	65	1	0.5	1	0.25	0.125						mRNA-Vax3 + BA.1 vs. mRNA-Vax3 + BA.4/BA.5	-23.33	Yes	**	0.0053	B-D
	66	1	0.25	0.5	0.5	0.25			Data summary			mRNA-Vax3 + BA.2 vs. mRNA-Vax3 + BA.4/BA.5	-6.591	No	ns	>0.9999	C-D
	67	1	1	1	1	1			Number of treatments (columns)	4
	68	1	0.5	0.5	0.25	0.125			Number of values (total)	68		Test details	Mean rank 1	Mean rank 2	Mean rank diff.	n1	n2	Z
												BNT162b23 vs. mRNA-Vax3 + BA.1	23.17	24.29	-1.119	18	14	0.1615
												BNT162b23 vs. mRNA-Vax3 + BA.2	23.17	41.03	-17.86	18	19	2.792
												BNT162b23 vs. mRNA-Vax3 + BA.4/BA.5	23.17	47.62	-24.45	18	17	3.718
												mRNA-Vax3 + BA.1 vs. mRNA-Vax3 + BA.2	24.29	41.03	-16.74	14	19	2.444
												mRNA-Vax3 + BA.1 vs. mRNA-Vax3 + BA.4/BA.5	24.29	47.62	-23.33	14	17	3.325
												mRNA-Vax3 + BA.2 vs. mRNA-Vax3 + BA.4/BA.5	41.03	47.62	-6.591	19	17	1.015

## Sheet: Raw data Fig. 2c (Table S7)
Participant ID	VN50						Table Analyzed	VNTline-plot_allVax+BA.5		Number of families	1
	Wild-type	Omicron BA.1	Omicron BA.2	Omicron BA.4						Number of comparisons per family	3
1	160	113	160	113			Friedman test			Alpha	0.05
2	905	320	640	453			P value	<0.0001
3	226	160	320	453			Exact or approximate P value?	Approximate		Dunn's multiple comparisons test	Rank sum diff.	Significant?	Summary	Adjusted P Value	A-?
4	905	320	453	453			P value summary	****		Wild-type vs. Omi BA.1	32.5	Yes	****	<0.0001	B	Omi BA.1
5	113	20	40	40			Are means signif. different? (P < 0.05)	Yes		Wild-type vs. Omi BA.2	0	No	ns	>0.9999	C	Omi BA.2
6	640	226	2560	640			Number of groups	4		Wild-type vs. Omi BA.4	21.5	Yes	*	0.0129	D	Omi BA.4
7	640	160	640	160			Friedman statistic	30.56
8	226	40	320	160						Test details	Rank sum 1	Rank sum 2	Rank sum diff.	n1	n2	Z
9	3620	1280	5120	1810			Data summary			Wild-type vs. Omi BA.1	56	23.5	32.5	17	17	4.317
10	640	226	453	453			Number of treatments (columns)	4		Wild-type vs. Omi BA.2	56	56	0	17	17	0
11	1280	640	1280	640			Number of subjects (rows)	17		Wild-type vs. Omi BA.4	56	34.5	21.5	17	17	2.856
12	905	160	320	160
13	640	226	453	226
14	453	226	160	113
15	1810	1280	1280	1280
16	113	57	160	57
17	453	160	453	113

## Sheet: Raw data Fig. 2d
Cohort	Participant ID	GMT ratio						Table Analyzed	VNT Omi BA.1		Number of families	1
		Wild-type	Omicron BA.1	Omicron BA.2	Omicron BA.4						Number of comparisons per family	6
mRNA-Vax3 + Omi BA.4/BA.5	1	1	0.707	1	0.707			Kruskal-Wallis test			Alpha	0.05
	2	1	0.354	0.707	0.5			P value	<0.0001
	3	1	0.707	1.414	2			Exact or approximate P value?	Approximate		Dunn's multiple comparisons test	Mean rank diff.	Significant?	Summary	Adjusted P Value
	4	1	0.353553	0.5	0.5			P value summary	****		BNT162b23 vs. mRNA-Vax3 + BA.1	-39.67	Yes	****	<0.0001	A-B
	5	1	0.176777	0.353553	0.353553			Do the medians vary signif. (P < 0.05)?	Yes		BNT162b23 vs. mRNA-Vax3 + BA.2	-31.85	Yes	****	<0.0001	A-C
	6	1	0.353553	4	1			Number of groups	4		BNT162b23 vs. mRNA-Vax3 + BA.4/BA.5	-24.29	Yes	**	0.0016	A-D
	7	1	0.25	1	0.25			Kruskal-Wallis statistic	38.61		mRNA-Vax3 + BA.1 vs. mRNA-Vax3 + BA.2	7.825	No	ns	>0.9999	B-C
	8	1	0.176777	1.41421	0.707107						mRNA-Vax3 + BA.1 vs. mRNA-Vax3 + BA.4/BA.5	15.39	No	ns	0.1807	B-D
	9	1	0.353553	1.41421	0.5			Data summary			mRNA-Vax3 + BA.2 vs. mRNA-Vax3 + BA.4/BA.5	7.563	No	ns	>0.9999	C-D
	10	1	0.353553	0.707107	0.707107			Number of treatments (columns)	4
	11	1	0.5	1	0.5			Number of values (total)	68		Test details	Mean rank 1	Mean rank 2	Mean rank diff.	n1	n2	Z
	12	1	0.176777	0.353553	0.176777						BNT162b23 vs. mRNA-Vax3 + BA.1	11.36	51.04	-39.67	18	14	5.662
	13	1	0.353553	0.707107	0.353553						BNT162b23 vs. mRNA-Vax3 + BA.2	11.36	43.21	-31.85	18	19	4.924
	14	1	0.5	0.353553	0.25						BNT162b23 vs. mRNA-Vax3 + BA.4/BA.5	11.36	35.65	-24.29	18	17	3.652
	15	1	0.707107	0.707107	0.707107						mRNA-Vax3 + BA.1 vs. mRNA-Vax3 + BA.2	51.04	43.21	7.825	14	19	1.13
	16	1	0.5	1.41421	0.5						mRNA-Vax3 + BA.1 vs. mRNA-Vax3 + BA.4/BA.5	51.04	35.65	15.39	14	17	2.168
	17	1	0.353553	1	0.25						mRNA-Vax3 + BA.2 vs. mRNA-Vax3 + BA.4/BA.5	43.21	35.65	7.563	19	17	1.152
BNT162b23	18	1	0.1768	0.1768	0.1251			Table Analyzed	VNT Omi BA.2		Number of families	1
	19	1	0.25	0.125	0.0442						Number of comparisons per family	6
	20	1	0.125	0.25	0.0625			Kruskal-Wallis test			Alpha	0.05
	21	1	0.1768	0.3536	0.1251			P value	<0.0001
	22	1	0.25	0.1768	0.0884			Exact or approximate P value?	Approximate		Dunn's multiple comparisons test	Mean rank diff.	Significant?	Summary	Adjusted P Value
	23	1	0.125	0.0884	0.0625			P value summary	****		BNT162b23 vs. mRNA-Vax3 + BA.1	-32.75	Yes	****	<0.0001	A-B
	24	1	0.1768	0.1768	0.0625			Do the medians vary signif. (P < 0.05)?	Yes		BNT162b23 vs. mRNA-Vax3 + BA.2	-36.29	Yes	****	<0.0001	A-C
	25	1	0.25	0.1767	0.0625			Number of groups	4		BNT162b23 vs. mRNA-Vax3 + BA.4/BA.5	-32.47	Yes	****	<0.0001	A-D
	26	1	0.1768	0.25	0.125			Kruskal-Wallis statistic	39.8		mRNA-Vax3 + BA.1 vs. mRNA-Vax3 + BA.2	-3.539	No	ns	>0.9999	B-C
	27	1	0.125	0.1767	0.0625						mRNA-Vax3 + BA.1 vs. mRNA-Vax3 + BA.4/BA.5	0.2794	No	ns	>0.9999	B-D
	28	1	0.125	0.125	0.0442			Data summary			mRNA-Vax3 + BA.2 vs. mRNA-Vax3 + BA.4/BA.5	3.819	No	ns	>0.9999	C-D
	29	1	0.1768	0.3536	0.1768			Number of treatments (columns)	4
	30	1	0.0884	0.1768	0.0442			Number of values (total)	68		Test details	Mean rank 1	Mean rank 2	Mean rank diff.	n1	n2	Z
	31	1	0.25	0.2501	0.1251						BNT162b23 vs. mRNA-Vax3 + BA.1	9.5	42.25	-32.75	18	14	4.663
	32	1	0.1768	0.125	0.0442						BNT162b23 vs. mRNA-Vax3 + BA.2	9.5	45.79	-36.29	18	19	5.598
	33	1	0.0884	0.0884	0.0313						BNT162b23 vs. mRNA-Vax3 + BA.4/BA.5	9.5	41.97	-32.47	18	17	4.872
	34	1	0.3536	0.125	0.0442						mRNA-Vax3 + BA.1 vs. mRNA-Vax3 + BA.2	42.25	45.79	-3.539	14	19	0.5099
	35	1	0.0884	0.125	0.0442						mRNA-Vax3 + BA.1 vs. mRNA-Vax3 + BA.4/BA.5	42.25	41.97	0.2794	14	17	0.03928
mRNA-Vax3 + Omi BA.1	36	1	1.4142	2	0.5001						mRNA-Vax3 + BA.2 vs. mRNA-Vax3 + BA.4/BA.5	45.79	41.97	3.819	19	17	0.5804
	37	1	1	0.9999	0.1768			Table Analyzed	VNT Omi BA.4		Number of families	1
	38	1	1	0.7071	0.25						Number of comparisons per family	6
	39	1	1	1.4142	0.3536			Kruskal-Wallis test			Alpha	0.05
	40	1	1.4144	0.7072	0.1251			P value	<0.0001
	41	1	1	1.4142	0.25			Exact or approximate P value?	Approximate		Dunn's multiple comparisons test	Mean rank diff.	Significant?	Summary	Adjusted P Value
	42	1	1.4142	2	0.5			P value summary	****		BNT162b23 vs. mRNA-Vax3 + BA.1	-19.27	Yes	*	0.0356	A-B
	43	1	0.3536	0.4999	0.0884			Do the medians vary signif. (P < 0.05)?	Yes		BNT162b23 vs. mRNA-Vax3 + BA.2	-31.81	Yes	****	<0.0001	A-C
	44	1	2	1.4141	0.25			Number of groups	4		BNT162b23 vs. mRNA-Vax3 + BA.4/BA.5	-41.81	Yes	****	<0.0001	A-D
	45	1	1	2	0.5			Kruskal-Wallis statistic	44.51		mRNA-Vax3 + BA.1 vs. mRNA-Vax3 + BA.2	-12.54	No	ns	0.4211	B-C
	46	1	0.25	0.7071	0.125						mRNA-Vax3 + BA.1 vs. mRNA-Vax3 + BA.4/BA.5	-22.54	Yes	**	0.0089	B-D
	47	1	1	0.7071	0.0884			Data summary			mRNA-Vax3 + BA.2 vs. mRNA-Vax3 + BA.4/BA.5	-10	No	ns	0.7651	C-D
	48	1	0.25	0.7069	0.0444			Number of treatments (columns)	4
	49	1	0.7071	0.7071	0.25			Number of values (total)	68		Test details	Mean rank 1	Mean rank 2	Mean rank diff.	n1	n2	Z
mRNA-Vax3 + Omi BA.2	50	1	0.7072	1	0.3534						BNT162b23 vs. mRNA-Vax3 + BA.1	11.19	30.46	-19.27	18	14	2.751
	51	1	1	1	0.25						BNT162b23 vs. mRNA-Vax3 + BA.2	11.19	43	-31.81	18	19	4.92
	52	1	0.5	0.7072	0.3534						BNT162b23 vs. mRNA-Vax3 + BA.4/BA.5	11.19	53	-41.81	18	17	6.289
	53	1	0.5	1.4144	0.25						mRNA-Vax3 + BA.1 vs. mRNA-Vax3 + BA.2	30.46	43	-12.54	14	19	1.811
	54	1	0.25	0.7071	0.25						mRNA-Vax3 + BA.1 vs. mRNA-Vax3 + BA.4/BA.5	30.46	53	-22.54	14	17	3.177
	55	1	1.4144	1	0.7069						mRNA-Vax3 + BA.2 vs. mRNA-Vax3 + BA.4/BA.5	43	53	-10	19	17	1.524
	56	1	1	1	0.3536
	57	1	1.4142	0.707	0.3536
	58	1	0.7071	1.4142	0.3536
	59	1	0.5001	0.7072	0.3536
	60	1	0.5	2	0.7072
	61	1	0.25	1	0.5
	62	1	1	1.4144	0.7072
	63	1	0.249945	1.41436	0.500111
	64	1	2.82873	1.41436	0.500111
	65	1	0.25	0.707109	0.25
	66	1	1	1.99956	0.499779
	67	1	0.353594	0.707031	0.353594
	68	1	0.353552	1	0.176776

## Sheet: Raw data Fig. 3a
Group	Mouse No.	pVN50							Table Analyzed	Statistics_pVNT_GMTs_35d_post-boost_BNT162b2		Number of families	1
		Wild-type	Omicron BA.1	Omicron BA.2	Omicron BA.2.12.1	Omicron BA.4/5						Number of comparisons per family	4
BNT162b2	1	25600	3200	1600	1600	3200			Friedman test			Alpha	0.05
	2	6400	3200	3200	3200	1600			P value	<0.0001
	3	6400	1600	400	400	400			Exact or approximate P value?	Approximate		Dunn's multiple comparisons test	Rank sum diff.	Significant?	Summary	Adjusted P Value	A-?
	4	6400	800	800	400	800			P value summary	****		Wild-type vs. BA.1	10	No	ns	0.4554	B	BA.1
	5	12800	800	400	800	400			Are means signif. different? (P < 0.05)	Yes		Wild-type vs. BA.2	22.5	Yes	**	0.0015	C	BA.2
	6	12800	12800	1600	1600	1600			Number of groups	5		Wild-type vs. BA.2.12.1	22.5	Yes	**	0.0015	D	BA.2.12.1
	7	3200	1600	400	400	400			Friedman statistic	25.5		Wild-type vs. BA.4/5	22.5	Yes	**	0.0015	E	BA.4/5
	8	12800	6400	800	800	800
Omi BA.1	9	6400	6400	6400	1600	800			Data summary			Test details	Rank sum 1	Rank sum 2	Rank sum diff.	n1	n2	Z
	10	6400	6400	6400	12800	6400			Number of treatments (columns)	5		Wild-type vs. BA.1	39.5	29.5	10	8	8	1.581
	11	3200	3200	6400	200	100			Number of subjects (rows)	8		Wild-type vs. BA.2	39.5	17	22.5	8	8	3.558
	12	3200	3200	800	800	1600						Wild-type vs. BA.2.12.1	39.5	17	22.5	8	8	3.558
	13	6400	12800	6400	1600	100						Wild-type vs. BA.4/5	39.5	17	22.5	8	8	3.558
	14	1600	3200	800	800	400			Table Analyzed	Statistics_pVNT_GMTs_35d_post-boost_Omi BA.1		Number of families	1
	15	3200	3200	400	400	400						Number of comparisons per family	4
	16	3200	1600	1600	400	200			Friedman test			Alpha	0.05
Omi BA.4/5	17	12800	12800	6400	6400	6400			P value	0.002
	18	25600	25600	6400	3200	3200			Exact or approximate P value?	Approximate		Dunn's multiple comparisons test	Rank sum diff.	Significant?	Summary	Adjusted P Value	A-?
	19	51200	12800	6400	12800	6400			P value summary	**		Wild-type vs. BA.1	-1	No	ns	>0.9999	B	BA.1
	20	6400	800	3200	3200	1600			Are means signif. different? (P < 0.05)	Yes		Wild-type vs. BA.2	7	No	ns	>0.9999	C	BA.2
	21	12800	12800	12800	12800	25600			Number of groups	5		Wild-type vs. BA.2.12.1	12.5	No	ns	0.1924	D	BA.2.12.1
	22	1600	6400	1600	800	1600			Friedman statistic	16.95		Wild-type vs. BA.4/5	19	Yes	*	0.0107	E	BA.4/5
	23	12800	3200	12800	6400	12800
	24	3200	3200	3200	3200	800			Data summary			Test details	Rank sum 1	Rank sum 2	Rank sum diff.	n1	n2	Z
BNT162b2 + Omi BA.1	25	25600	6400	12800	12800	6400			Number of treatments (columns)	5		Wild-type vs. BA.1	31.5	32.5	-1	8	8	0.1581
	26	51200	6400	3200	800	3200			Number of subjects (rows)	8		Wild-type vs. BA.2	31.5	24.5	7	8	8	1.107
	27	12800	6400	6400	3200	3200						Wild-type vs. BA.2.12.1	31.5	19	12.5	8	8	1.976
	28	25600	3200	800	400	200						Wild-type vs. BA.4/5	31.5	12.5	19	8	8	3.004
	29	12800	6400	3200	3200	1600			Table Analyzed	Statistics_pVNT_GMTs_35d_post-boost_Omi BA.4/5		Number of families	1
	30	12800	1600	1600	1600	400						Number of comparisons per family	4
	31	6400	800	800	800	400			Friedman test			Alpha	0.05
	32	12800	6400	6400	6400	12800			P value	0.1476
BNT162b2 + Omi BA.4/5	33	6400	1600	800	800	800			Exact or approximate P value?	Approximate		Dunn's multiple comparisons test	Rank sum diff.	Significant?	Summary	Adjusted P Value	A-?
	34	6400	12800	6400	6400	12800			P value summary	ns		Wild-type vs. BA.1	6.5	No	ns	>0.9999	B	BA.1
	35	12800	3200	1600	800	1600			Are means signif. different? (P < 0.05)	No		Wild-type vs. BA.2	9	No	ns	0.6189	C	BA.2
	36	12800	3200	12800	12800	12800			Number of groups	5		Wild-type vs. BA.2.12.1	12.5	No	ns	0.1924	D	BA.2.12.1
	37	6400	3200	1600	1600	3200			Friedman statistic	6.787		Wild-type vs. BA.4/5	12	No	ns	0.2311	E	BA.4/5
	38	12800	6400	25600	12800	25600
	39	6400	3200	6400	3200	1600			Data summary			Test details	Rank sum 1	Rank sum 2	Rank sum diff.	n1	n2	Z
	40	6400	1600	3200	1600	1600			Number of treatments (columns)	5		Wild-type vs. BA.1	32	25.5	6.5	8	8	1.028
									Number of subjects (rows)	8		Wild-type vs. BA.2	32	23	9	8	8	1.423
												Wild-type vs. BA.2.12.1	32	19.5	12.5	8	8	1.976
												Wild-type vs. BA.4/5	32	20	12	8	8	1.897
									Table Analyzed	Statistics_pVNT_GMTs_35d_post-boost_BNT162b2 + Omi BA.1		Number of families	1
												Number of comparisons per family	4
									Friedman test			Alpha	0.05
									P value	0.0003
									Exact or approximate P value?	Approximate		Dunn's multiple comparisons test	Rank sum diff.	Significant?	Summary	Adjusted P Value	A-?
									P value summary	***		Wild-type vs. BA.1	14.5	No	ns	0.0875	B	BA.1
									Are means signif. different? (P < 0.05)	Yes		Wild-type vs. BA.2	16.5	Yes	*	0.0363	C	BA.2
									Number of groups	5		Wild-type vs. BA.2.12.1	21	Yes	**	0.0036	D	BA.2.12.1
									Friedman statistic	21.13		Wild-type vs. BA.4/5	25.5	Yes	***	0.0002	E	BA.4/5
									Data summary			Test details	Rank sum 1	Rank sum 2	Rank sum diff.	n1	n2	Z
									Number of treatments (columns)	5		Wild-type vs. BA.1	39.5	25	14.5	8	8	2.293
									Number of subjects (rows)	8		Wild-type vs. BA.2	39.5	23	16.5	8	8	2.609
												Wild-type vs. BA.2.12.1	39.5	18.5	21	8	8	3.32
												Wild-type vs. BA.4/5	39.5	14	25.5	8	8	4.032
									Table Analyzed	Statistics_pVNT_GMTs_35d_post-boost_BNT162b2 + Omi BA.4/5		Number of families	1
												Number of comparisons per family	4
									Friedman test			Alpha	0.05
									P value	0.1061
									Exact or approximate P value?	Approximate		Dunn's multiple comparisons test	Rank sum diff.	Significant?	Summary	Adjusted P Value	A-?
									P value summary	ns		Wild-type vs. BA.1	10	No	ns	0.4554	B	BA.1
									Are means signif. different? (P < 0.05)	No		Wild-type vs. BA.2	8	No	ns	0.8236	C	BA.2
									Number of groups	5		Wild-type vs. BA.2.12.1	15.5	No	ns	0.057	D	BA.2.12.1
									Friedman statistic	7.631		Wild-type vs. BA.4/5	9	No	ns	0.6189	E	BA.4/5
									Data summary			Test details	Rank sum 1	Rank sum 2	Rank sum diff.	n1	n2	Z
									Number of treatments (columns)	5		Wild-type vs. BA.1	32.5	22.5	10	8	8	1.581
									Number of subjects (rows)	8		Wild-type vs. BA.2	32.5	24.5	8	8	8	1.265
												Wild-type vs. BA.2.12.1	32.5	17	15.5	8	8	2.451
												Wild-type vs. BA.4/5	32.5	23.5	9	8	8	1.423

## Sheet: Raw data Fig 3b
Group	Mouse No.	GMFI							Table Analyzed	Statistics_pVNT_GMFI_35d_post-boost_BNT162b2		Number of families	1
		Wild-type	Omicron BA.1	Omicron BA.2	Omicron BA.2.12.1	Omicron BA.4/5						Number of comparisons per family	4
BNT162b2	1	10	2.5	5	5	5			Friedman test			Alpha	0.05
	2	10	5	10	20	20			P value	0.1621
	3	5	10	10	10	20			Exact or approximate P value?	Approximate		Dunn's multiple comparisons test	Rank sum diff.	Significant?	Summary	Adjusted P Value	A-?
	4	5	5	10	5	5			P value summary	ns		Wild-type vs. BA.1	3.5	No	ns	>0.9999	B	BA.1
	5	5	2.5	2.5	5	5			Are means signif. different? (P < 0.05)	No		Wild-type vs. BA.2	4.5	No	ns	>0.9999	C	BA.2
	6	5	5	2.5	5	5			Number of groups	5		Wild-type vs. BA.2.12.1	0	No	ns	>0.9999	D	BA.2.12.1
	7	2.5	2.5	1.25	1.25	5			Friedman statistic	6.542		Wild-type vs. BA.4/5	-8	No	ns	0.8236	E	BA.4/5
	8	5	10	5	5	10
Omi BA.1	9	5	10	20	20	5			Data summary			Test details	Rank sum 1	Rank sum 2	Rank sum diff.	n1	n2	Z
	10	1.25	40	20	40	20			Number of treatments (columns)	5		Wild-type vs. BA.1	24	20.5	3.5	8	8	0.5534
	11	1.25	10	10	5	5			Number of subjects (rows)	8		Wild-type vs. BA.2	24	19.5	4.5	8	8	0.7115
	12	2.5	20	10	10	10						Wild-type vs. BA.2.12.1	24	24	0	8	8	0
	13	2.5	5	5	20	5						Wild-type vs. BA.4/5	24	32	-8	8	8	1.265
	14	1.25	80	5	5	1.25			Table Analyzed	Statistics_pVNT_GMFI_35d_post-boost_Omi BA.1		Number of families	1
	15	0.625	10	2.5	2.5	2.5						Number of comparisons per family	4
	16	1.25	80	20	20	10			Friedman test			Alpha	0.05
Omi BA.4/5	17	5	20	10	80	320			P value	<0.0001
	18	40	160	40	40	40			Exact or approximate P value?	Approximate		Dunn's multiple comparisons test	Rank sum diff.	Significant?	Summary	Adjusted P Value	A-?
	19	20	20	10	40	40			P value summary	****		Wild-type vs. BA.1	-26	Yes	***	0.0002	B	BA.1
	20	20	40	80	80	40			Are means signif. different? (P < 0.05)	Yes		Wild-type vs. BA.2	-18.5	Yes	*	0.0138	C	BA.2
	21	5	40	40	80	160			Number of groups	5		Wild-type vs. BA.2.12.1	-20.5	Yes	**	0.0048	D	BA.2.12.1
	22	1.25	5	2.5	20	20			Friedman statistic	23.8		Wild-type vs. BA.4/5	-10	No	ns	0.4554	E	BA.4/5
	23	5	20	80	40	40
	24	1.25	10	40	160	40			Data summary			Test details	Rank sum 1	Rank sum 2	Rank sum diff.	n1	n2	Z
BNT162b2 + Omi BA.1	25	10	20	10	5	10			Number of treatments (columns)	5		Wild-type vs. BA.1	9	35	-26	8	8	4.111
	26	20	10	10	2.5	20			Number of subjects (rows)	8		Wild-type vs. BA.2	9	27.5	-18.5	8	8	2.925
	27	5	20	40	20	20						Wild-type vs. BA.2.12.1	9	29.5	-20.5	8	8	3.241
	28	10	10	2.5	10	2.5						Wild-type vs. BA.4/5	9	19	-10	8	8	1.581
	29	2.5	10	10	20	10			Table Analyzed	Statistics_pVNT_GMFI_35d_post-boost_Omi BA.4/5		Number of families	1
	30	5	10	2.5	5	1.25						Number of comparisons per family	4
	31	2.5	5	5	10	5			Friedman test			Alpha	0.05
	32	2.5	20	10	10	20			P value	0.0024
BNT162b2 + Omi BA.4/5	33	6.66667	5	10	5	20			Exact or approximate P value?	Approximate		Dunn's multiple comparisons test	Rank sum diff.	Significant?	Summary	Adjusted P Value	A-?
	34	3.33333	160	80	80	160			P value summary	**		Wild-type vs. BA.1	-11.5	No	ns	0.2761	B	BA.1
	35	5	20	20	10	20			Are means signif. different? (P < 0.05)	Yes		Wild-type vs. BA.2	-12	No	ns	0.2311	C	BA.2
	36	5	5	10	20	20			Number of groups	5		Wild-type vs. BA.2.12.1	-21.5	Yes	**	0.0027	D	BA.2.12.1
	37	1.25	5	5		40			Friedman statistic	16.54		Wild-type vs. BA.4/5	-20	Yes	**	0.0063	E	BA.4/5
	38	2.5	20	20		40
	39	2.5	5	10	10	2.5			Data summary			Test details	Rank sum 1	Rank sum 2	Rank sum diff.	n1	n2	Z
	40	2.5	2.5	2.5	10	40			Number of treatments (columns)	5		Wild-type vs. BA.1	11	22.5	-11.5	8	8	1.818
									Number of subjects (rows)	8		Wild-type vs. BA.2	11	23	-12	8	8	1.897
												Wild-type vs. BA.2.12.1	11	32.5	-21.5	8	8	3.399
												Wild-type vs. BA.4/5	11	31	-20	8	8	3.162
									Table Analyzed	Statistics_pVNT_GMFI_35d_post-boost_BNT162b2 + Omi BA.1		Number of families	1
												Number of comparisons per family	4
									Friedman test			Alpha	0.05
									P value	0.4266
									Exact or approximate P value?	Approximate		Dunn's multiple comparisons test	Rank sum diff.	Significant?	Summary	Adjusted P Value	A-?
									P value summary	ns		Wild-type vs. BA.1	-11	No	ns	0.328	B	BA.1
									Are means signif. different? (P < 0.05)	No		Wild-type vs. BA.2	-3.5	No	ns	>0.9999	C	BA.2
									Number of groups	5		Wild-type vs. BA.2.12.1	-6	No	ns	>0.9999	D	BA.2.12.1
									Friedman statistic	3.851		Wild-type vs. BA.4/5	-4.5	No	ns	>0.9999	E	BA.4/5
									Data summary			Test details	Rank sum 1	Rank sum 2	Rank sum diff.	n1	n2	Z
									Number of treatments (columns)	5		Wild-type vs. BA.1	19	30	-11	8	8	1.739
									Number of subjects (rows)	8		Wild-type vs. BA.2	19	22.5	-3.5	8	8	0.5534
												Wild-type vs. BA.2.12.1	19	25	-6	8	8	0.9487
												Wild-type vs. BA.4/5	19	23.5	-4.5	8	8	0.7115
									Table Analyzed	Statistics_pVNT_GMFI_35d_post-boost_BNT162b2 + Omi BA.4/5		Number of families	1
												Number of comparisons per family	3
									Friedman test			Alpha	0.05
									P value	0.0038
									Exact or approximate P value?	Approximate		Dunn's multiple comparisons test	Rank sum diff.	Significant?	Summary	Adjusted P Value	A-?
									P value summary	**		Wild-type vs. BA.1	-8	No	ns	0.364	B	BA.1
									Are means signif. different? (P < 0.05)	Yes		Wild-type vs. BA.2	-11	No	ns	0.0995	C	BA.2
									Number of groups	4		Wild-type vs. BA.4/5	-17	Yes	**	0.003	E	BA.4/5
									Friedman statistic	13.43
												Test details	Rank sum 1	Rank sum 2	Rank sum diff.	n1	n2	Z
									Data summary			Wild-type vs. BA.1	11	19	-8	8	8	1.549
									Number of treatments (columns)	4		Wild-type vs. BA.2	11	22	-11	8	8	2.13
									Number of subjects (rows)	8		Wild-type vs. BA.4/5	11	28	-17	8	8	3.292

## Sheet: Raw data Fig 3c
Group	Mouse No.	GMT ratio							Table Analyzed	Statistics_pVNT_GMT-ratio_35d_post-boost_BA.1		Number of families	1
		Wild-type	Omicron BA.1	Omicron BA.2	Omicron BA.2.12.1	Omicron BA.4/5						Number of comparisons per family	10
BNT162b2	1	1	0.125	0.063	0.063	0.125			Kruskal-Wallis test			Alpha	0.05
	2	1	0.5	0.5	0.5	0.25			P value	0.0043
	3	1	0.25	0.063	0.063	0.063			Exact or approximate P value?	Approximate		Dunn's multiple comparisons test	Mean rank diff.	Significant?	Summary	Adjusted P Value
	4	1	0.125	0.125	0.063	0.125			P value summary	**		BNT162b2 vs. Omi BA.1	-16.94	Yes	*	0.0303	A-B
	5	1	0.063	0.031	0.063	0.031			Do the medians vary signif. (P < 0.05)?	Yes		BNT162b2 vs. Omi BA.4/5	-9.563	No	ns	0.9421	A-C
	6	1	1	0.125	0.125	0.125			Number of groups	5		BNT162b2 vs. BNT162b2 + Omi BA.1	2.813	No	ns	>0.9999	A-D
	7	1	0.5	0.125	0.125	0.125			Kruskal-Wallis statistic	15.23		BNT162b2 vs. BNT162b2 + Omi BA.4/5	-4.125	No	ns	>0.9999	A-E
	8	1	0.5	0.063	0.063	0.063						Omi BA.1 vs. Omi BA.4/5	7.375	No	ns	>0.9999	B-C
Omi BA.1	9	1	1	1	0.25	0.125			Data summary			Omi BA.1 vs. BNT162b2 + Omi BA.1	19.75	Yes	**	0.0055	B-D
	10	1	1	1	2	1			Number of treatments (columns)	5		Omi BA.1 vs. BNT162b2 + Omi BA.4/5	12.81	No	ns	0.2494	B-E
	11	1	1	2	0.063	0.031			Number of values (total)	40		Omi BA.4/5 vs. BNT162b2 + Omi BA.1	12.38	No	ns	0.3033	C-D
	12	1	1	0.25	0.25	0.5						Omi BA.4/5 vs. BNT162b2 + Omi BA.4/5	5.438	No	ns	>0.9999	C-E
	13	1	2	1	0.25	0.016						BNT162b2 + Omi BA.1 vs. BNT162b2 + Omi BA.4/5	-6.938	No	ns	>0.9999	D-E
	14	1	2	0.5	0.5	0.25
	15	1	1	0.125	0.125	0.125						Test details	Mean rank 1	Mean rank 2	Mean rank diff.	n1	n2	Z
	16	1	0.5	0.5	0.125	0.063						BNT162b2 vs. Omi BA.1	14.94	31.88	-16.94	8	8	2.964
Omi BA.4/5	17	1	1	0.5	0.5	0.5						BNT162b2 vs. Omi BA.4/5	14.94	24.5	-9.563	8	8	1.674
	18	1	1	0.25	0.125	0.125						BNT162b2 vs. BNT162b2 + Omi BA.1	14.94	12.13	2.813	8	8	0.4922
	19	1	0.25	0.125	0.25	0.125						BNT162b2 vs. BNT162b2 + Omi BA.4/5	14.94	19.06	-4.125	8	8	0.7219
	20	1	0.125	0.5	0.5	0.25						Omi BA.1 vs. Omi BA.4/5	31.88	24.5	7.375	8	8	1.291
	21	1	1	1	1	2						Omi BA.1 vs. BNT162b2 + Omi BA.1	31.88	12.13	19.75	8	8	3.457
	22	1	4	1	0.5	1						Omi BA.1 vs. BNT162b2 + Omi BA.4/5	31.88	19.06	12.81	8	8	2.242
	23	1	0.25	1	0.5	1						Omi BA.4/5 vs. BNT162b2 + Omi BA.1	24.5	12.13	12.38	8	8	2.166
	24	1	1	1	1	0.25						Omi BA.4/5 vs. BNT162b2 + Omi BA.4/5	24.5	19.06	5.438	8	8	0.9516
BNT162b2 + Omi BA.1	25	1	0.25	0.5	0.5	0.25						BNT162b2 + Omi BA.1 vs. BNT162b2 + Omi BA.4/5	12.13	19.06	-6.938	8	8	1.214
	26	1	0.125	0.063	0.016	0.063			Table Analyzed	Statistics_pVNT_GMT-ratio_35d_post-boost_BA.2		Number of families	1
	27	1	0.5	0.5	0.25	0.25						Number of comparisons per family	10
	28	1	0.125	0.031	0.016	0.008			Kruskal-Wallis test			Alpha	0.05
	29	1	0.5	0.25	0.25	0.125			P value	0.0026
	30	1	0.125	0.125	0.125	0.031			Exact or approximate P value?	Approximate		Dunn's multiple comparisons test	Mean rank diff.	Significant?	Summary	Adjusted P Value
	31	1	0.125	0.125	0.125	0.063			P value summary	**		BNT162b2 vs. Omi BA.1	-18.06	Yes	*	0.0161	A-B
	32	1	0.5	0.5	0.5	1			Do the medians vary signif. (P < 0.05)?	Yes		BNT162b2 vs. Omi BA.4/5	-17.31	Yes	*	0.025	A-C
BNT162b2 + Omi BA.4/5	33	1	0.25	0.125	0.125	0.125			Number of groups	5		BNT162b2 vs. BNT162b2 + Omi BA.1	-5.688	No	ns	>0.9999	A-D
	34	1	2	1	1	2			Kruskal-Wallis statistic	16.3		BNT162b2 vs. BNT162b2 + Omi BA.4/5	-16.44	Yes	*	0.041	A-E
	35	1	0.25	0.125	0.063	0.125						Omi BA.1 vs. Omi BA.4/5	0.75	No	ns	>0.9999	B-C
	36	1	0.25	1	1	1			Data summary			Omi BA.1 vs. BNT162b2 + Omi BA.1	12.38	No	ns	0.3071	B-D
	37	1	0.5	0.25	0.25	0.5			Number of treatments (columns)	5		Omi BA.1 vs. BNT162b2 + Omi BA.4/5	1.625	No	ns	>0.9999	B-E
	38	1	0.5	2	1	2			Number of values (total)	40		Omi BA.4/5 vs. BNT162b2 + Omi BA.1	11.63	No	ns	0.4237	C-D
	39	1	0.5	1	0.5	0.25						Omi BA.4/5 vs. BNT162b2 + Omi BA.4/5	0.875	No	ns	>0.9999	C-E
	40	1	0.25	0.5	0.25	0.25						BNT162b2 + Omi BA.1 vs. BNT162b2 + Omi BA.4/5	-10.75	No	ns	0.6051	D-E
												Test details	Mean rank 1	Mean rank 2	Mean rank diff.	n1	n2	Z
												BNT162b2 vs. Omi BA.1	9	27.06	-18.06	8	8	3.154
												BNT162b2 vs. Omi BA.4/5	9	26.31	-17.31	8	8	3.023
												BNT162b2 vs. BNT162b2 + Omi BA.1	9	14.69	-5.688	8	8	0.9931
												BNT162b2 vs. BNT162b2 + Omi BA.4/5	9	25.44	-16.44	8	8	2.87
												Omi BA.1 vs. Omi BA.4/5	27.06	26.31	0.75	8	8	0.131
												Omi BA.1 vs. BNT162b2 + Omi BA.1	27.06	14.69	12.38	8	8	2.161
												Omi BA.1 vs. BNT162b2 + Omi BA.4/5	27.06	25.44	1.625	8	8	0.2837
												Omi BA.4/5 vs. BNT162b2 + Omi BA.1	26.31	14.69	11.63	8	8	2.03
												Omi BA.4/5 vs. BNT162b2 + Omi BA.4/5	26.31	25.44	0.875	8	8	0.1528
												BNT162b2 + Omi BA.1 vs. BNT162b2 + Omi BA.4/5	14.69	25.44	-10.75	8	8	1.877
									Table Analyzed	Statistics_pVNT_GMT-ratio_35d_post-boost_BA.2.12.1		Number of families	1
												Number of comparisons per family	10
									Kruskal-Wallis test			Alpha	0.05
									P value	0.0172
									Exact or approximate P value?	Approximate		Dunn's multiple comparisons test	Mean rank diff.	Significant?	Summary	Adjusted P Value
									P value summary	*		BNT162b2 vs. Omi BA.1	-10.06	No	ns	0.7982	A-B
									Do the medians vary signif. (P < 0.05)?	Yes		BNT162b2 vs. Omi BA.4/5	-17.75	Yes	*	0.02	A-C
									Number of groups	5		BNT162b2 vs. BNT162b2 + Omi BA.1	-5.75	No	ns	>0.9999	A-D
									Kruskal-Wallis statistic	12.02		BNT162b2 vs. BNT162b2 + Omi BA.4/5	-14.56	No	ns	0.1124	A-E
												Omi BA.1 vs. Omi BA.4/5	-7.688	No	ns	>0.9999	B-C
									Data summary			Omi BA.1 vs. BNT162b2 + Omi BA.1	4.313	No	ns	>0.9999	B-D
									Number of treatments (columns)	5		Omi BA.1 vs. BNT162b2 + Omi BA.4/5	-4.5	No	ns	>0.9999	B-E
									Number of values (total)	40		Omi BA.4/5 vs. BNT162b2 + Omi BA.1	12	No	ns	0.367	C-D
												Omi BA.4/5 vs. BNT162b2 + Omi BA.4/5	3.188	No	ns	>0.9999	C-E
												BNT162b2 + Omi BA.1 vs. BNT162b2 + Omi BA.4/5	-8.813	No	ns	>0.9999	D-E
												Test details	Mean rank 1	Mean rank 2	Mean rank diff.	n1	n2	Z
												BNT162b2 vs. Omi BA.1	10.88	20.94	-10.06	8	8	1.752
												BNT162b2 vs. Omi BA.4/5	10.88	28.63	-17.75	8	8	3.09
												BNT162b2 vs. BNT162b2 + Omi BA.1	10.88	16.63	-5.75	8	8	1.001
												BNT162b2 vs. BNT162b2 + Omi BA.4/5	10.88	25.44	-14.56	8	8	2.535
												Omi BA.1 vs. Omi BA.4/5	20.94	28.63	-7.688	8	8	1.338
												Omi BA.1 vs. BNT162b2 + Omi BA.1	20.94	16.63	4.313	8	8	0.7507
												Omi BA.1 vs. BNT162b2 + Omi BA.4/5	20.94	25.44	-4.5	8	8	0.7834
												Omi BA.4/5 vs. BNT162b2 + Omi BA.1	28.63	16.63	12	8	8	2.089
												Omi BA.4/5 vs. BNT162b2 + Omi BA.4/5	28.63	25.44	3.188	8	8	0.5549
												BNT162b2 + Omi BA.1 vs. BNT162b2 + Omi BA.4/5	16.63	25.44	-8.813	8	8	1.534
									Table Analyzed	Statistics_pVNT_GMT-ratio_35d_post-boost_BA.4/5		Number of families	1
												Number of comparisons per family	10
									Kruskal-Wallis test			Alpha	0.05
									P value	0.0165
									Exact or approximate P value?	Approximate		Dunn's multiple comparisons test	Mean rank diff.	Significant?	Summary	Adjusted P Value
									P value summary	*		BNT162b2 vs. Omi BA.1	-3.5	No	ns	>0.9999	A-B
									Do the medians vary signif. (P < 0.05)?	Yes		BNT162b2 vs. Omi BA.4/5	-14.19	No	ns	0.1356	A-C
									Number of groups	5		BNT162b2 vs. BNT162b2 + Omi BA.1	-1.688	No	ns	>0.9999	A-D
									Kruskal-Wallis statistic	12.12		BNT162b2 vs. BNT162b2 + Omi BA.4/5	-14.69	No	ns	0.106	A-E
												Omi BA.1 vs. Omi BA.4/5	-10.69	No	ns	0.6292	B-C
									Data summary			Omi BA.1 vs. BNT162b2 + Omi BA.1	1.813	No	ns	>0.9999	B-D
									Number of treatments (columns)	5		Omi BA.1 vs. BNT162b2 + Omi BA.4/5	-11.19	No	ns	0.5157	B-E
									Number of values (total)	40		Omi BA.4/5 vs. BNT162b2 + Omi BA.1	12.5	No	ns	0.2962	C-D
												Omi BA.4/5 vs. BNT162b2 + Omi BA.4/5	-0.5	No	ns	>0.9999	C-E
												BNT162b2 + Omi BA.1 vs. BNT162b2 + Omi BA.4/5	-13	No	ns	0.2369	D-E
												Test details	Mean rank 1	Mean rank 2	Mean rank diff.	n1	n2	Z
												BNT162b2 vs. Omi BA.1	13.69	17.19	-3.5	8	8	0.609
												BNT162b2 vs. Omi BA.4/5	13.69	27.88	-14.19	8	8	2.469
												BNT162b2 vs. BNT162b2 + Omi BA.1	13.69	15.38	-1.688	8	8	0.2936
												BNT162b2 vs. BNT162b2 + Omi BA.4/5	13.69	28.38	-14.69	8	8	2.556
												Omi BA.1 vs. Omi BA.4/5	17.19	27.88	-10.69	8	8	1.86
												Omi BA.1 vs. BNT162b2 + Omi BA.1	17.19	15.38	1.813	8	8	0.3154
												Omi BA.1 vs. BNT162b2 + Omi BA.4/5	17.19	28.38	-11.19	8	8	1.947
												Omi BA.4/5 vs. BNT162b2 + Omi BA.1	27.88	15.38	12.5	8	8	2.175
												Omi BA.4/5 vs. BNT162b2 + Omi BA.4/5	27.88	28.38	-0.5	8	8	0.08701
												BNT162b2 + Omi BA.1 vs. BNT162b2 + Omi BA.4/5	15.38	28.38	-13	8	8	2.262

## Sheet: Raw data Fig. 4
Group	Mouse No.	pVN50									Table Analyzed	Statistics_pVNT_GMT_35d_post-prime_BNT162b2		Number of families	1
		Wild-type	Alpha	Delta	Omicron BA.1	Omicron BA.2	Omicron BA.2.12.1	Omicron BA.4/5						Number of comparisons per family	6
BNT162b2	1	7680	3840	1920	240	240	240	240			Friedman test			Alpha	0.05
	2	7680	7680	1920	480	120	120	60			P value	0.0002
	3	7680	3840	960	240	480	480	240			Exact or approximate P value?	Approximate		Dunn's multiple comparisons test	Rank sum diff.	Significant?	Summary	Adjusted P Value	A-?
	4	7680	3840	1920	960	480	480	240			P value summary	***		Wild-type vs. Alpha	3	No	ns	>0.9999	B	Alpha
	5	7680	7680	3840	1920	60	960	1920			Are means signif. different? (P < 0.05)	Yes		Wild-type vs. Delta	9	No	ns	>0.9999	C	Delta
Omi BA.1	6	480	60	240	7680	1920	960	60			Number of groups	7		Wild-type vs. BA.1	18.5	Yes	*	0.0406	D	BA.1
	7	480	240	240	7680	960	480	960			Friedman statistic	26.71		Wild-type vs. BA.2	22	Yes	**	0.0077	E	BA.2
	8	480	60	60	7680	3840	7680	1920						Wild-type vs. B.2.12.1	21	Yes	*	0.0127	F	B.2.12.1
	9	1920	960	960	7680	3840	7680	3840			Data summary			Wild-type vs. BA.4/BA.5	24.5	Yes	**	0.002	G	BA.4/BA.5
	10	960	960	960	7680	3840	3840	3840			Number of treatments (columns)	7
Omi BA.4/5	11	480	60	120	120	960	960	7680			Number of subjects (rows)	5		Test details	Rank sum 1	Rank sum 2	Rank sum diff.	n1	n2	Z
	12	240	60	120	960	3840	7680	7680						Wild-type vs. Alpha	34	31	3	5	5	0.4392
	13	480	120	240	960	7680	7680	7680						Wild-type vs. Delta	34	25	9	5	5	1.317
	14	240	60	240	60	1920	1920	7680						Wild-type vs. BA.1	34	15.5	18.5	5	5	2.708
	15	960	60	240	7680	7680	7680	7680						Wild-type vs. BA.2	34	12	22	5	5	3.22
BNT162b2 + Omi BA.4/5	16	6400	3200	3200	6400	12800	12800	12800						Wild-type vs. B.2.12.1	34	13	21	5	5	3.074
	17	3200	6400	3200	3200	6400	3200	12800						Wild-type vs. BA.4/BA.5	34	9.5	24.5	5	5	3.586
	18	1600	1600	1600	1600	3200	3200	6400			Table Analyzed	Statistics_pVNT_GMT_35d_post-prime_Omi BA.1		Number of families	1
	19	6400	6400	3200	800	12800	12800	12800						Number of comparisons per family	6
	20	3200	3200	3200	800	3200	1600	12800			Friedman test			Alpha	0.05
											P value	0.0003
											Exact or approximate P value?	Approximate		Dunn's multiple comparisons test	Rank sum diff.	Significant?	Summary	Adjusted P Value	D-?
											P value summary	***		BA.1 vs. Wild-type	18.5	Yes	*	0.0406	A	Wild-type
											Are means signif. different? (P < 0.05)	Yes		BA.1 vs. Alpha	26	Yes	***	0.0008	B	Alpha
											Number of groups	7		BA.1 vs. Delta	24.5	Yes	**	0.002	C	Delta
											Friedman statistic	25.05		BA.1 vs. BA.2	8	No	ns	>0.9999	E	BA.2
														BA.1 vs. B.2.12.1	7.5	No	ns	>0.9999	F	B.2.12.1
											Data summary			BA.1 vs. BA.4/BA.5	13.5	No	ns	0.2888	G	BA.4/BA.5
											Number of treatments (columns)	7
											Number of subjects (rows)	5		Test details	Rank sum 1	Rank sum 2	Rank sum diff.	n1	n2	Z
														BA.1 vs. Wild-type	34	15.5	18.5	5	5	2.708
														BA.1 vs. Alpha	34	8	26	5	5	3.806
														BA.1 vs. Delta	34	9.5	24.5	5	5	3.586
														BA.1 vs. BA.2	34	26	8	5	5	1.171
														BA.1 vs. B.2.12.1	34	26.5	7.5	5	5	1.098
														BA.1 vs. BA.4/BA.5	34	20.5	13.5	5	5	1.976
											Table Analyzed	Statistics_pVNT_GMT_35d_post-prime_Omi BA.4/5		Number of families	1
														Number of comparisons per family	6
											Friedman test			Alpha	0.05
											P value	0.0002
											Exact or approximate P value?	Approximate		Dunn's multiple comparisons test	Rank sum diff.	Significant?	Summary	Adjusted P Value	G-?
											P value summary	***		BA.4/BA.5 vs. Wild-type	15.5	No	ns	0.1396	A	Wild-type
											Are means signif. different? (P < 0.05)	Yes		BA.4/BA.5 vs. Alpha	26.5	Yes	***	0.0006	B	Alpha
											Number of groups	7		BA.4/BA.5 vs. Delta	20	Yes	*	0.0205	C	Delta
											Friedman statistic	26.49		BA.4/BA.5 vs. BA.1	14.5	No	ns	0.2027	D	BA.1
														BA.4/BA.5 vs. BA.2	4.5	No	ns	>0.9999	E	BA.2
											Data summary			BA.4/BA.5 vs. B.2.12.1	3	No	ns	>0.9999	F	B.2.12.1
											Number of treatments (columns)	7
											Number of subjects (rows)	5		Test details	Rank sum 1	Rank sum 2	Rank sum diff.	n1	n2	Z
														BA.4/BA.5 vs. Wild-type	32	16.5	15.5	5	5	2.269
														BA.4/BA.5 vs. Alpha	32	5.5	26.5	5	5	3.879
														BA.4/BA.5 vs. Delta	32	12	20	5	5	2.928
														BA.4/BA.5 vs. BA.1	32	17.5	14.5	5	5	2.123
														BA.4/BA.5 vs. BA.2	32	27.5	4.5	5	5	0.6587
														BA.4/BA.5 vs. B.2.12.1	32	29	3	5	5	0.4392
											Table Analyzed	Statistics_pVNT_GMT_35d_post-prime_BNT162b2+Omi BA.4/5		Number of families	1
														Number of comparisons per family	6
											Friedman test			Alpha	0.05
											P value	0.0033
											Exact or approximate P value?	Approximate		Dunn's multiple comparisons test	Rank sum diff.	Significant?	Summary	Adjusted P Value	G-?
											P value summary	**		BA.4/BA.5 vs. Wild-type	16.5	No	ns	0.0943	A	Wild-type
											Are means signif. different? (P < 0.05)	Yes		BA.4/BA.5 vs. Alpha	15.5	No	ns	0.1396	B	Alpha
											Number of groups	7		BA.4/BA.5 vs. Delta	20	Yes	*	0.0205	C	Delta
											Friedman statistic	19.59		BA.4/BA.5 vs. BA.1	22.5	Yes	**	0.0059	D	BA.1
														BA.4/BA.5 vs. BA.2	5.5	No	ns	>0.9999	E	BA.2
											Data summary			BA.4/BA.5 vs. B.2.12.1	11	No	ns	0.6441	F	B.2.12.1
											Number of treatments (columns)	7
											Number of subjects (rows)	5		Test details	Rank sum 1	Rank sum 2	Rank sum diff.	n1	n2	Z
														BA.4/BA.5 vs. Wild-type	33	16.5	16.5	5	5	2.415
														BA.4/BA.5 vs. Alpha	33	17.5	15.5	5	5	2.269
														BA.4/BA.5 vs. Delta	33	13	20	5	5	2.928
														BA.4/BA.5 vs. BA.1	33	10.5	22.5	5	5	3.294
														BA.4/BA.5 vs. BA.2	33	27.5	5.5	5	5	0.8051
														BA.4/BA.5 vs. B.2.12.1	33	22	11	5	5	1.61

## Sheet: Raw data Fig. S5a
Group	Mouse No.	pVN50							Table Analyzed	Statistics_pVNT_GMTs_baseline_BNT162b2		Number of families	1
		Wild-type	Omicron BA.1	Omicron BA.2	Omicron BA.2.12.1	Omicron BA.4/5						Number of comparisons per family	4
pre-BNT162b2	1	2560	1280	320	320	640			Friedman test			Alpha	0.05
	2	640	640	320	160	80			P value	<0.0001
	3	1280	160	40	40	20			Exact or approximate P value?	Approximate		Dunn's multiple comparisons test	Rank sum diff.	Significant?	Summary	Adjusted P Value	A-?
	4	1280	160	80	80	160			P value summary	****		Wild-type vs. BA.1	6.5	No	ns	>0.9999	B	BA.1
	5	2560	320	160	160	80			Are means signif. different? (P < 0.05)	Yes		Wild-type vs. BA.2	20	Yes	**	0.0063	C	BA.2
	6	2560	2560	640	320	320			Number of groups	5		Wild-type vs. BA.2.12.1	22.5	Yes	**	0.0015	D	BA.2.12.1
	7	1280	640	320	320	80			Friedman statistic	26.64		Wild-type vs. BA.4/5	26	Yes	***	0.0002	E	BA.4/5
	8	2560	640	160	160	80
pre-Omi BA.1	9	1280	640	320	80	160			Data summary			Test details	Rank sum 1	Rank sum 2	Rank sum diff.	n1	n2	Z
	10	5120	160	320	320	320			Number of treatments (columns)	5		Wild-type vs. BA.1	39	32.5	6.5	8	8	1.028
	11	2560	320	640	40	20			Number of subjects (rows)	8		Wild-type vs. BA.2	39	19	20	8	8	3.162
	12	1280	160	80	80	160						Wild-type vs. BA.2.12.1	39	16.5	22.5	8	8	3.558
	13	2560	2560	1280	80	20						Wild-type vs. BA.4/5	39	13	26	8	8	4.111
	14	1280	40	160	160	320			Table Analyzed	Statistics_pVNT_GMTs_baseline_Omi BA.1		Number of families	1
	15	5120	320	160	160	160						Number of comparisons per family	4
	16	2560	20	80	20	20			Friedman test			Alpha	0.05
pre-Omi BA.4/5	17	2560	640	640	80	20			P value	0.0009
	18	640	160	160	80	80			Exact or approximate P value?	Approximate		Dunn's multiple comparisons test	Rank sum diff.	Significant?	Summary	Adjusted P Value	A-?
	19	2560	640	640	320	160			P value summary	***		Wild-type vs. BA.1	16.5	Yes	*	0.0363	B	BA.1
	20	320	20	40	40	40			Are means signif. different? (P < 0.05)	Yes		Wild-type vs. BA.2	16.5	Yes	*	0.0363	C	BA.2
	21	2560	320	320	160	160			Number of groups	5		Wild-type vs. BA.2.12.1	23.5	Yes	***	0.0008	D	BA.2.12.1
	22	1280	1280	640	40	80			Friedman statistic	18.69		Wild-type vs. BA.4/5	21	Yes	**	0.0036	E	BA.4/5
	23	2560	160	160	160	320
	24	2560	320	80	20	20			Data summary			Test details	Rank sum 1	Rank sum 2	Rank sum diff.	n1	n2	Z
pre-BNT162b2 + Omi BA.1	25	2560	320	1280	2560	640			Number of treatments (columns)	5		Wild-type vs. BA.1	39.5	23	16.5	8	8	2.609
	26	2560	640	320	320	160			Number of subjects (rows)	8		Wild-type vs. BA.2	39.5	23	16.5	8	8	2.609
	27	2560	320	160	160	160						Wild-type vs. BA.2.12.1	39.5	16	23.5	8	8	3.716
	28	2560	320	320	40	80						Wild-type vs. BA.4/5	39.5	18.5	21	8	8	3.32
	29	5120	640	320	160	160			Table Analyzed	Statistics_pVNT_GMTs_baseline_Omi BA.4/5		Number of families	1
	30	2560	160	640	320	320						Number of comparisons per family	4
	31	2560	160	160	80	80			Friedman test			Alpha	0.05
	32	5120	320	640	640	640			P value	0.0002
pre-BNT162b2 + Omi BA.4/5	33	960	320	80	160	40			Exact or approximate P value?	Approximate		Dunn's multiple comparisons test	Rank sum diff.	Significant?	Summary	Adjusted P Value	A-?
	34	1920	80	80	80	80			P value summary	***		Wild-type vs. BA.1	14	No	ns	0.1074	B	BA.1
	35	2560	160	80	80	80			Are means signif. different? (P < 0.05)	Yes		Wild-type vs. BA.2	14.5	No	ns	0.0875	C	BA.2
	36	2560	640	1280	640	640			Number of groups	5		Wild-type vs. BA.2.12.1	25	Yes	***	0.0003	D	BA.2.12.1
	37	5120	640	320		80			Friedman statistic	22.56		Wild-type vs. BA.4/5	24	Yes	***	0.0006	E	BA.4/5
	38	5120	320	1280		640
	39	2560	640	640	320	640			Data summary			Test details	Rank sum 1	Rank sum 2	Rank sum diff.	n1	n2	Z
	40	2560	640	1280	160	40			Number of treatments (columns)	5		Wild-type vs. BA.1	39.5	25.5	14	8	8	2.214
									Number of subjects (rows)	8		Wild-type vs. BA.2	39.5	25	14.5	8	8	2.293
												Wild-type vs. BA.2.12.1	39.5	14.5	25	8	8	3.953
												Wild-type vs. BA.4/5	39.5	15.5	24	8	8	3.795
									Table Analyzed	Statistics_pVNT_GMTs_baseline_BNT162b2 + Omi BA.1		Number of families	1
												Number of comparisons per family	4
									Friedman test			Alpha	0.05
									P value	0.0007
									Exact or approximate P value?	Approximate		Dunn's multiple comparisons test	Rank sum diff.	Significant?	Summary	Adjusted P Value	A-?
									P value summary	***		Wild-type vs. BA.1	17.5	Yes	*	0.0226	B	BA.1
									Are means signif. different? (P < 0.05)	Yes		Wild-type vs. BA.2	15	No	ns	0.0708	C	BA.2
									Number of groups	5		Wild-type vs. BA.2.12.1	21	Yes	**	0.0036	D	BA.2.12.1
									Friedman statistic	19.14		Wild-type vs. BA.4/5	24	Yes	***	0.0006	E	BA.4/5
									Data summary			Test details	Rank sum 1	Rank sum 2	Rank sum diff.	n1	n2	Z
									Number of treatments (columns)	5		Wild-type vs. BA.1	39.5	22	17.5	8	8	2.767
									Number of subjects (rows)	8		Wild-type vs. BA.2	39.5	24.5	15	8	8	2.372
												Wild-type vs. BA.2.12.1	39.5	18.5	21	8	8	3.32
												Wild-type vs. BA.4/5	39.5	15.5	24	8	8	3.795
									Table Analyzed	Statistics_pVNT_GMTs_baseline_BNT162b2 + Omi BA.4/5		Number of families	1
												Number of comparisons per family	3
									Friedman test			Alpha	0.05
									P value	0.0003
									Exact or approximate P value?	Approximate		Dunn's multiple comparisons test	Rank sum diff.	Significant?	Summary	Adjusted P Value	A-?
									P value summary	***		Wild-type vs. BA.1	14.5	Yes	*	0.015	B	BA.1
									Are means signif. different? (P < 0.05)	Yes		Wild-type vs. BA.2	13.5	Yes	*	0.0268	C	BA.2
									Number of groups	4		Wild-type vs. BA.4/5	20	Yes	***	0.0003	E	BA.4/5
									Friedman statistic	18.56
												Test details	Rank sum 1	Rank sum 2	Rank sum diff.	n1	n2	Z
									Data summary			Wild-type vs. BA.1	32	17.5	14.5	8	8	2.808
									Number of treatments (columns)	4		Wild-type vs. BA.2	32	18.5	13.5	8	8	2.614
									Number of subjects (rows)	8		Wild-type vs. BA.4/5	32	12	20	8	8	3.873
									Table Analyzed	Statistics_pVNT_GMTs_baseline_BNT162b2 + Omi BA.4/5		Number of families	1
												Number of comparisons per family	4
									Friedman test			Alpha	0.05
									P value	0.0014
									Exact or approximate P value?	Approximate		Dunn's multiple comparisons test	Rank sum diff.	Significant?	Summary	Adjusted P Value	A-?
									P value summary	**		Wild-type vs. BA.1	11.5	No	ns	0.1431	B	BA.1
									Are means signif. different? (P < 0.05)	Yes		Wild-type vs. BA.2	12.5	No	ns	0.0899	C	BA.2
									Number of groups	5		Wild-type vs. BA.2.12.1	17.5	Yes	**	0.0056	D	BA.2.12.1
									Friedman statistic	17.71		Wild-type vs. BA.4/5	18.5	Yes	**	0.0029	E	BA.4/5
									Data summary			Test details	Rank sum 1	Rank sum 2	Rank sum diff.	n1	n2	Z
									Number of treatments (columns)	5		Wild-type vs. BA.1	30	18.5	11.5	6	6	2.1
									Number of subjects (rows)	6		Wild-type vs. BA.2	30	17.5	12.5	6	6	2.282
												Wild-type vs. BA.2.12.1	30	12.5	17.5	6	6	3.195
												Wild-type vs. BA.4/5	30	11.5	18.5	6	6	3.378

## Sheet: Raw data Fig S5b
Group	Mouse No.	GMT ratio							Table Analyzed	Statistics_pVNT_GMT-ratio_baseline_BA.1		Number of families	1
		Wild-type	Omicron BA.1	Omicron BA.2	Omicron BA.2.12.1	Omicron BA.4/5						Number of comparisons per family	10
pre-BNT162b2	1	1	0.5	0.125	0.125	0.25			Kruskal-Wallis test			Alpha	0.05
	2	1	1	0.5	0.25	0.125			P value	0.1251
	3	1	0.125	0.031	0.031	0.016			Exact or approximate P value?	Approximate		Dunn's multiple comparisons test	Mean rank diff.	Significant?	Summary	Adjusted P Value
	4	1	0.125	0.063	0.063	0.125			P value summary	ns		BNT162b2 vs. Omi BA.1	13.25	No	ns	0.2043	A-B
	5	1	0.125	0.063	0.063	0.031			Do the medians vary signif. (P < 0.05)?	No		BNT162b2 vs. Omi BA.4/5	6.625	No	ns	>0.9999	A-C
	6	1	1	0.25	0.125	0.125			Number of groups	5		BNT162b2 vs. BNT162b2 + Omi BA.1	12.88	No	ns	0.2427	A-D
	7	1	0.5	0.25	0.25	0.063			Kruskal-Wallis statistic	7.212		BNT162b2 vs. BNT162b2 + Omi BA.4/5	9.125	No	ns	>0.9999	A-E
	8	1	0.25	0.063	0.063	0.031						Omi BA.1 vs. Omi BA.4/5	-6.625	No	ns	>0.9999	B-C
pre-Omi BA.1	9	1	0.5	0.25	0.063	0.125			Data summary			Omi BA.1 vs. BNT162b2 + Omi BA.1	-0.375	No	ns	>0.9999	B-D
	10	1	0.031	0.063	0.063	0.063			Number of treatments (columns)	5		Omi BA.1 vs. BNT162b2 + Omi BA.4/5	-4.125	No	ns	>0.9999	B-E
	11	1	0.125	0.25	0.016	0.008			Number of values (total)	40		Omi BA.4/5 vs. BNT162b2 + Omi BA.1	6.25	No	ns	>0.9999	C-D
	12	1	0.125	0.063	0.063	0.125						Omi BA.4/5 vs. BNT162b2 + Omi BA.4/5	2.5	No	ns	>0.9999	C-E
	13	1	1	0.5	0.031	0.008						BNT162b2 + Omi BA.1 vs. BNT162b2 + Omi BA.4/5	-3.75	No	ns	>0.9999	D-E
	14	1	0.031	0.125	0.125	0.25
	15	1	0.063	0.031	0.031	0.031						Test details	Mean rank 1	Mean rank 2	Mean rank diff.	n1	n2	Z
	16	1	0.008	0.031	0.008	0.008						BNT162b2 vs. Omi BA.1	28.88	15.63	13.25	8	8	2.318
pre-Omi BA.4/5	17	1	0.25	0.25	0.031	0.008						BNT162b2 vs. Omi BA.4/5	28.88	22.25	6.625	8	8	1.159
	18	1	0.25	0.25	0.125	0.125						BNT162b2 vs. BNT162b2 + Omi BA.1	28.88	16	12.88	8	8	2.253
	19	1	0.25	0.25	0.125	0.063						BNT162b2 vs. BNT162b2 + Omi BA.4/5	28.88	19.75	9.125	8	8	1.597
	20	1	0.063	0.125	0.125	0.125						Omi BA.1 vs. Omi BA.4/5	15.63	22.25	-6.625	8	8	1.159
	21	1	0.125	0.125	0.063	0.063						Omi BA.1 vs. BNT162b2 + Omi BA.1	15.63	16	-0.375	8	8	0.06561
	22	1	1	0.5	0.031	0.063						Omi BA.1 vs. BNT162b2 + Omi BA.4/5	15.63	19.75	-4.125	8	8	0.7218
	23	1	0.063	0.063	0.063	0.125						Omi BA.4/5 vs. BNT162b2 + Omi BA.1	22.25	16	6.25	8	8	1.094
	24	1	0.125	0.031	0.008	0.008						Omi BA.4/5 vs. BNT162b2 + Omi BA.4/5	22.25	19.75	2.5	8	8	0.4374
pre-BNT162b2 + Omi BA.1	25	1	0.125	0.5	1	0.25						BNT162b2 + Omi BA.1 vs. BNT162b2 + Omi BA.4/5	16	19.75	-3.75	8	8	0.6561
	26	1	0.25	0.125	0.125	0.063			Table Analyzed	Statistics_pVNT_GMT-ratio_baseline_BA.2		Number of families	1
	27	1	0.125	0.063	0.063	0.063						Number of comparisons per family	10
	28	1	0.125	0.125	0.016	0.031			Kruskal-Wallis test			Alpha	0.05
	29	1	0.125	0.063	0.031	0.031			P value	0.9413
	30	1	0.063	0.25	0.125	0.125			Exact or approximate P value?	Approximate		Dunn's multiple comparisons test	Mean rank diff.	Significant?	Summary	Adjusted P Value
	31	1	0.063	0.063	0.031	0.031			P value summary	ns		BNT162b2 vs. Omi BA.1	1.063	No	ns	>0.9999	A-B
	32	1	0.063	0.125	0.125	0.125			Do the medians vary signif. (P < 0.05)?	No		BNT162b2 vs. Omi BA.4/5	-3.438	No	ns	>0.9999	A-C
pre-BNT162b2 + Omi BA.4/5	33	1	0.333	0.083	0.167	0.042			Number of groups	5		BNT162b2 vs. BNT162b2 + Omi BA.1	-1.188	No	ns	>0.9999	A-D
	34	1	0.042	0.042	0.042	0.042			Kruskal-Wallis statistic	0.7783		BNT162b2 vs. BNT162b2 + Omi BA.4/5	0.2411	No	ns	>0.9999	A-E
	35	1	0.063	0.031	0.031	0.031						Omi BA.1 vs. Omi BA.4/5	-4.5	No	ns	>0.9999	B-C
	36	1	0.25	0.5	0.25	0.25			Data summary			Omi BA.1 vs. BNT162b2 + Omi BA.1	-2.25	No	ns	>0.9999	B-D
	37	1	0.125	0.063		0.016			Number of treatments (columns)	5		Omi BA.1 vs. BNT162b2 + Omi BA.4/5	-0.8214	No	ns	>0.9999	B-E
	38	1	0.063	0.25		0.125			Number of values (total)	39		Omi BA.4/5 vs. BNT162b2 + Omi BA.1	2.25	No	ns	>0.9999	C-D
	39	1	0.25	0.25	0.125	0.25						Omi BA.4/5 vs. BNT162b2 + Omi BA.4/5	3.679	No	ns	>0.9999	C-E
	40	1	0.25	0.5	0.063	0.016						BNT162b2 + Omi BA.1 vs. BNT162b2 + Omi BA.4/5	1.429	No	ns	>0.9999	D-E
												Test details	Mean rank 1	Mean rank 2	Mean rank diff.	n1	n2	Z
												BNT162b2 vs. Omi BA.1	19.31	18.25	1.063	8	8	0.1905
												BNT162b2 vs. Omi BA.4/5	19.31	22.75	-3.438	8	8	0.6164
												BNT162b2 vs. BNT162b2 + Omi BA.1	19.31	20.5	-1.188	8	8	0.2129
												BNT162b2 vs. BNT162b2 + Omi BA.4/5	19.31	19.07	0.2411	8	7	0.04176
												Omi BA.1 vs. Omi BA.4/5	18.25	22.75	-4.5	8	8	0.8069
												Omi BA.1 vs. BNT162b2 + Omi BA.1	18.25	20.5	-2.25	8	8	0.4035
												Omi BA.1 vs. BNT162b2 + Omi BA.4/5	18.25	19.07	-0.8214	8	7	0.1423
												Omi BA.4/5 vs. BNT162b2 + Omi BA.1	22.75	20.5	2.25	8	8	0.4035
												Omi BA.4/5 vs. BNT162b2 + Omi BA.4/5	22.75	19.07	3.679	8	7	0.6373
												BNT162b2 + Omi BA.1 vs. BNT162b2 + Omi BA.4/5	20.5	19.07	1.429	8	7	0.2475
									Table Analyzed	Statistics_pVNT_GMT-ratio_baseline_BA.2.12.1		Number of families	1
												Number of comparisons per family	10
									Kruskal-Wallis test			Alpha	0.05
									P value	0.283
									Exact or approximate P value?	Approximate		Dunn's multiple comparisons test	Mean rank diff.	Significant?	Summary	Adjusted P Value
									P value summary	ns		BNT162b2 vs. Omi BA.1	10.88	No	ns	0.451	A-B
									Do the medians vary signif. (P < 0.05)?	No		BNT162b2 vs. Omi BA.4/5	6.5	No	ns	>0.9999	A-C
									Number of groups	5		BNT162b2 vs. BNT162b2 + Omi BA.1	3.813	No	ns	>0.9999	A-D
									Kruskal-Wallis statistic	5.042		BNT162b2 vs. BNT162b2 + Omi BA.4/5	1.042	No	ns	>0.9999	A-E
												Omi BA.1 vs. Omi BA.4/5	-4.375	No	ns	>0.9999	B-C
									Data summary			Omi BA.1 vs. BNT162b2 + Omi BA.1	-7.063	No	ns	>0.9999	B-D
									Number of treatments (columns)	5		Omi BA.1 vs. BNT162b2 + Omi BA.4/5	-9.833	No	ns	0.9346	B-E
									Number of values (total)	38		Omi BA.4/5 vs. BNT162b2 + Omi BA.1	-2.688	No	ns	>0.9999	C-D
												Omi BA.4/5 vs. BNT162b2 + Omi BA.4/5	-5.458	No	ns	>0.9999	C-E
												BNT162b2 + Omi BA.1 vs. BNT162b2 + Omi BA.4/5	-2.771	No	ns	>0.9999	D-E
												Test details	Mean rank 1	Mean rank 2	Mean rank diff.	n1	n2	Z
												BNT162b2 vs. Omi BA.1	24.13	13.25	10.88	8	8	2.004
												BNT162b2 vs. Omi BA.4/5	24.13	17.63	6.5	8	8	1.198
												BNT162b2 vs. BNT162b2 + Omi BA.1	24.13	20.31	3.813	8	8	0.7025
												BNT162b2 vs. BNT162b2 + Omi BA.4/5	24.13	23.08	1.042	8	6	0.1777
												Omi BA.1 vs. Omi BA.4/5	13.25	17.63	-4.375	8	8	0.8061
												Omi BA.1 vs. BNT162b2 + Omi BA.1	13.25	20.31	-7.063	8	8	1.301
												Omi BA.1 vs. BNT162b2 + Omi BA.4/5	13.25	23.08	-9.833	8	6	1.677
												Omi BA.4/5 vs. BNT162b2 + Omi BA.1	17.63	20.31	-2.688	8	8	0.4952
												Omi BA.4/5 vs. BNT162b2 + Omi BA.4/5	17.63	23.08	-5.458	8	6	0.9311
												BNT162b2 + Omi BA.1 vs. BNT162b2 + Omi BA.4/5	20.31	23.08	-2.771	8	6	0.4727
									Table Analyzed	Statistics_pVNT_GMT-ratio_baseline_BA.4/5		Number of families	1
												Number of comparisons per family	10
									Kruskal-Wallis test			Alpha	0.05
									P value	0.9173
									Exact or approximate P value?	Approximate		Dunn's multiple comparisons test	Mean rank diff.	Significant?	Summary	Adjusted P Value
									P value summary	ns		BNT162b2 vs. Omi BA.1	5	No	ns	>0.9999	A-B
									Do the medians vary signif. (P < 0.05)?	No		BNT162b2 vs. Omi BA.4/5	2.625	No	ns	>0.9999	A-C
									Number of groups	5		BNT162b2 vs. BNT162b2 + Omi BA.1	0.5	No	ns	>0.9999	A-D
									Kruskal-Wallis statistic	0.9501		BNT162b2 vs. BNT162b2 + Omi BA.4/5	1.875	No	ns	>0.9999	A-E
												Omi BA.1 vs. Omi BA.4/5	-2.375	No	ns	>0.9999	B-C
									Data summary			Omi BA.1 vs. BNT162b2 + Omi BA.1	-4.5	No	ns	>0.9999	B-D
									Number of treatments (columns)	5		Omi BA.1 vs. BNT162b2 + Omi BA.4/5	-3.125	No	ns	>0.9999	B-E
									Number of values (total)	40		Omi BA.4/5 vs. BNT162b2 + Omi BA.1	-2.125	No	ns	>0.9999	C-D
												Omi BA.4/5 vs. BNT162b2 + Omi BA.4/5	-0.75	No	ns	>0.9999	C-E
												BNT162b2 + Omi BA.1 vs. BNT162b2 + Omi BA.4/5	1.375	No	ns	>0.9999	D-E
												Test details	Mean rank 1	Mean rank 2	Mean rank diff.	n1	n2	Z
												BNT162b2 vs. Omi BA.1	22.5	17.5	5	8	8	0.8709
												BNT162b2 vs. Omi BA.4/5	22.5	19.88	2.625	8	8	0.4572
												BNT162b2 vs. BNT162b2 + Omi BA.1	22.5	22	0.5	8	8	0.08709
												BNT162b2 vs. BNT162b2 + Omi BA.4/5	22.5	20.63	1.875	8	8	0.3266
												Omi BA.1 vs. Omi BA.4/5	17.5	19.88	-2.375	8	8	0.4137
												Omi BA.1 vs. BNT162b2 + Omi BA.1	17.5	22	-4.5	8	8	0.7838
												Omi BA.1 vs. BNT162b2 + Omi BA.4/5	17.5	20.63	-3.125	8	8	0.5443
												Omi BA.4/5 vs. BNT162b2 + Omi BA.1	19.88	22	-2.125	8	8	0.3701
												Omi BA.4/5 vs. BNT162b2 + Omi BA.4/5	19.88	20.63	-0.75	8	8	0.1306
												BNT162b2 + Omi BA.1 vs. BNT162b2 + Omi BA.4/5	22	20.63	1.375	8	8	0.2395

[truncated: 8 more sheets: Raw data Fig. S6a, Raw data Fig S6b, Raw data Fig S6c, Raw data Fig. S7a, Raw data Fig S7b, Raw data Fig S7c, Raw data Fig. S8a, Raw data Fig S8b]
